# Supplementary material for: Validation of a Markerless Non-Contact Gait Analysis System for Three-Dimensional Gait Kinematics in Patients with Ankle Injuries: A Concurrent Comparison Study with the Vicon Three-Dimensional Motion Capture System
Source: Sensors (Basel). 2026 Jul 19;26(14):4579. doi: 10.3390/s26144579 (PMC13418591; doi:10.3390/s26144579)
Supplement: Supplementary file 1 [file sensors-26-04579-s001.zip]

Archive with 1 entries (1 files):
- sensors-4407172-Supplementary Materials.pdf
